# Supplementary material for: Managing Vibrio parahaemolyticus and Vibrio alginolyticus Infections in the Whiteleg Shrimp (Penaeus vannamei): A Systematic Review
Source: Molecules. 2025 Sep 4;30(17):3620. doi: 10.3390/molecules30173620 (PMC12430212; doi:10.3390/molecules30173620)
Supplement: Supplementary file 1 [file molecules-30-03620-s001.zip]

Archive with 1 entries (1 files):
- Seleccionador.xlsx
