# Supplementary material for: Managing Vibrio parahaemolyticus and Vibrio alginolyticus Infections in the Whiteleg Shrimp (Penaeus vannamei): A Systematic Review
Source: Molecules. 2025 Sep 4;30(17):3620. doi: 10.3390/molecules30173620 (PMC12430212; doi:10.3390/molecules30173620)
Supplement: Supplementary file 1 [file molecules-30-03620-s001.zip › Seleccionador.xlsx]

## Sheet: Tabulación 1
Papers	First Author	year	Continent	Country	Vibrio Sp.	Treatment	Dosage	Exposure time	Methodology	Mortality rate/ results
1	Sotomayor et al.	2019	America	Ecuador	Alginolyticus	antibiotics	100, to 7000 μg mL-1	30C - 24h	In vitro agar diffusion method-MIC	furazolidone	Inhibited
1	Sotomayor et al.	2019	America	Ecuador	Alginolyticus	antibiotics	100, to 7000 μg mL-2	30C - 24h	In vitro agar diffusion method-MIC	ciprofloxacin	Inhibited
1	Sotomayor et al.	2019	America	Ecuador	Alginolyticus	antibiotics	100, to 7000 μg mL-3	30C - 24h	In vitro agar diffusion method-MIC	chloramphenicol	Inhibited
1	Sotomayor et al.	2019	America	Ecuador	Alginolyticus	antibiotics	100, to 7000 μg mL-4	30C - 24h	In vitro agar diffusion method-MIC	norfloxacin	Inhibited
1	Sotomayor et al.	2019	America	Ecuador	Alginolyticus	antibiotics	100, to 7000 μg mL-5	30C - 24h	In vitro agar diffusion method-MIC	nalidixic acid	Inhibited
1	Sotomayor et al.	2019	America	Ecuador	Alginolyticus	antibiotics	100, to 7000 μg mL-6	30C - 24h	In vitro agar diffusion method-MIC	florfenicol	Inhibited
1	Sotomayor et al.	2019	America	Ecuador	Alginolyticus	antibiotics	100, to 7000 μg mL-7	30C - 24h	In vitro agar diffusion method-MIC	fosfomycin	Inhibited
1	Sotomayor et al.	2019	America	Ecuador	Alginolyticus	antibiotics	100, to 7000 μg mL-8	30C - 24h	In vitro agar diffusion method-MIC	enrofloxacin	Inhibited
1	Sotomayor et al.	2019	America	Ecuador	Alginolyticus	antibiotics	100, to 7000 μg mL-9	30C - 24h	In vitro agar diffusion method-MIC	penicillin	Less efficient
1	Sotomayor et al.	2019	America	Ecuador	Alginolyticus	antibiotics	100, to 7000 μg mL-10	30C - 24h	In vitro agar diffusion method-MIC	oxytetracycline	Less efficient
1	Sotomayor et al.	2019	America	Ecuador	Alginolyticus	antibiotics	100, to 7000 μg mL-11	30C - 24h	In vitro agar diffusion method-MIC	tetracycline	Less efficient
1	Sotomayor et al.	2019	America	Ecuador	Alginolyticus	five probiotics	107 CFU mL-1	30C - 24h	agar plug diffusion method	-	sensitive, intermediate and resistant when the diameters of the inhibition halos were >10 mm, between 4 and 9 mm and < 3 mm
1	Sotomayor et al.	2019	America	Ecuador	Alginolyticus	nine organic acids and two essential oils	organic acids and essential oils 100-3500 μg mL-1 and 100-3000 μg mL-1	-	MIC
2	Costa, R.A. et al	2012	America	Brasil	Vibrio navarrensis, brasiliensis, xuii, coralliilyticus, cholerae ATCC 19582	Antibióticos de 10 familias (aminoglucósidos, aminopenicilinas, carbapenémicos, β-lactámicos, cloranfenicoles, monobactámicos, nitrofuranos, quinolonas, sulfonamidas y tetraciclinas)	2, 4, 8, 16, 32, 64, and 128 μg/mL	-	Disk diffusion method and MIC	Reducción de la eficacia de los antibióticos (tetraciclina, penicilina, cefalotina, aztreonam, ampicilina e imipenem) en las cepas de Vibrio después de estar en contacto con agua de mar diluida (SW).
3	Zuo, Z.-H.; at al	2019	Asia	China	Alginolyticus y parahaemolyticus	probiotics	107 UFC g−1	28 días	Feeding method-electron microscopic-Biolog-ECO method	average color change rate
4	Ashrafudoulla, M.; at al	2021	Asia	Corea	Parahaemolyticus	hemolytic activity	-	-	Differential hemolytic activity
5	Deng, Y. et al.,	2020	Asia	China	Parahaemolyticus	antibiotics	30 μg,10 μg, 5 μg, 2 μg, 300 μg, 25 μg, 110 μg, 85 μg	30 ◦C for 24 h	disk diffusion method
6	Deng, Y. et al.,	2020	Asia	China	Vibrio harveyi	multilocus sequence analysis of 16S rRNA-toxRVh-rctB	-	-	-
7	Amalina, et al.	2019	Asia	Malaysia	Vibrio spp. *NOMBRAN VARIAS ESPECIES EN LOS RESULTADOS	antibiotics	-	-	antimicrobial susceptibility profiles	R resistance, I intermediate, S susceptibility 26 antibiotics
8	Silveira, et al	2019	America	Brasil	Vibrio vulnificus	antimicrobials	30 μg,10 μg, 5 μg	37◦C for 24 h	disk diffusion technique -MIC-MBC*biofilms	intermediate sensitivity to chloramphenicol. intermediate sensitivity to ciprofloxacin and norfloxacin
9	Narayanan, et al	2020	Asia	India	Parahaemolyticus	antibiotics	(10 μg), (20/10 μg), (30 μg), (5 μg), (1.25/23.75 μg)	-	disc diffusion method	Sensitive (S), Intermediate (I) and Resistant (R) based on Clinical and Laboratory Standards Institute (CLSI) breakpoints for Vibrio sp.
10	Halder, et al *NO SE ENCUENTRA EL ARTICULO COMPLETO	2022
11	Ren, et al.	2021	Asia	China	Vibrio alginolyticus, Vibrio sp.	30 antibioticos diferentes (Penicilina, Ampicilina, Amoxicilina, Oxacilina, Piperacilina, Carbenicilina, Fefazoilina, Cefalexina, Cefoxitina, Ceftriaxona, Streptomicina, Kanamicina, Gentamicina, Amikacina, Neomicina, Spectinomicina, Oxytetraciclina, Tetraciclina, Minociclina, Doxiciclina, Florfenicol, cloranfenicol, furazolidona, norfloxacina, levofloxacina, ofloxacina, ciproflaxina, eritromicina…	1 ug a 100ug. Según el antibiotico: (Penicilina-10, Ampicilina-10 , Amoxicilina-10 , Oxacilina-1, Piperacilina-100, Carbenicilina-100, Cefazolina-30, Cefalexina-30, Cefoxitina-30, Ceftriaxona-30, Streptomicina-10, Kanamicina-30, Gentamicina-10, Amikacina-30, Neomicina-30, Spectinomicina-100, Oxytetraciclina-30, Tetraciclina-30, Minociclina-30, Doxiciclina-100, Florfenicol-3', cloranfenicol-30, fu…	30C-19h	disk diffusion method	-	MAR rates between Vibrio change, only resistant to three antibiotics. Not a threat.
12	Zhou, et al.	2020	Asia	China	Vibrio alginolyticus	30 antibioticos (Cefperazona, Oxacilina, Clindamicina, Ceftazidima, Penicilina, Ampicilina, Caebenicillina, Cefazolina, Ceftriaxona, Cefradina, Piperacilina, Cefuroxina, SMZ, Aboren, Vancomicina, Cefalexina, polymxinB, norfloxacina, Ofloxacina, Ciproflaxina, Amicacina, Minocilina, Tetraciclina, Gentamicina, Furazolidona, Cloranfenicol, kanamicina, eritromicina, doxiciclina, cefperazona.		28C- 24h	disk diffusion method	Susceptible to: amikacin, minocylcine, gentamicin, Cefperazone. Resistant to: Oxacilin, clindamycin, ceftazidime,penicillin, ampicillin, caebenicillin, cefazolin, ceftriaxone, cephradine, piperacillin.	-
13	Glendon, et al.	2023	Asia	Singapore	Vibrio parahaemolyticus	ampicillin (10 µg), ampicillin/sulbactam (10 µg/10µg), penicillin G (10 unit), tetracycline (30 µg), cefotaxime (30 µg), ciprofloxacin (5 µg), sulfamethoxazole/trimethoprim (1.25 µg/23.75µg) and chloramphenicol (30 µg)		37C- 24h	disk diffusion method	Susceptible to: Ampicillin/sulbactam, tetracycline, cefotaxime, ciproflacin, solfamethoxazole and Chloramphenicol. Resistant to Ampicillin, Penicillin.	-
14	Albuquerque, et al.	2015	America	Brazil	Vibrio navarrensis,brasiliensis, parahaemolyticus, xuii, colalliilyticus, cholerae, neptunius, algynolyticus, diazotrphicus, vulnificus B3	nalidixic acid (Nal 30 𝜇g), ampicillin (Amp 10 𝜇g), aztreonam (Atm 30 𝜇g), cephalothin (Cpl 30 𝜇g), ceftriaxone (Cro 30 𝜇g), ciprofloxacin (Cip 5 𝜇g), chloramphenicol (Clo 30 𝜇g), streptomycin (Est 10 𝜇g),gentamicin (Gen 10 𝜇g), imipenem (Ipm 10 𝜇g), nitrofuran_x0002_toin (Nit 300 𝜇g), penicillin (Pen 10 U) sulfazotrim (Sut 25 𝜇g), and tetracycline (Tcy 30 𝜇g).		35C-24h	disk diffusion method	Resistance to Penicillin and Tetracycline	-
15	Hong, et al.	2020	Asia	Vietnam	Parahaemolyticus	ampicillin (10 µg), chloramphenicol (30 µg), colistin (10 µg), kanamycin (30 µg), gentamicin (10 µg), nalidixic acid (30 µg), ofloxacin (5 µg), oxytetracycline (30 µg), tebipenem (10 µg), and streptomycin (10 µg)		-	disk diffusion method	Resistance to Colistin, Ampicillin, Streptomicine (Colistine, Ampicillin, Sterpto medicine.	-

## Sheet: Tabulación 2
Papers	First Author	Year	Continent	Country	Vibrio species	Antibiotic name	Concentration	Exposure time	Methodology	Mortality rate/ results
1	Sotomayor et al.	2019	America	Ecuador	Alginolyticus	nalidixic acid	30 μg	30C - 24h	In vitro agar diffusion method	sensitive
12	Zhou, et al.	2020	Asia	China	Alginolyticus	Aboren	30 μg	28◦C- 24 h	Disk diffusion method	resistant
12	Zhou, et al.	2020	Asia	China	Alginolyticus	Amikacin	30 μg	28◦C- 24 h	Disk diffusion method	intermediate sensitivity
8	Silveira, et al	2019	America	Brasil	Vibrio vulnificus	Amikacin	30 μg	37◦C - 24 h	Disk diffusion method	resistant
5	Ashrafudoulla, M.; at al	2021	Asia	Corea	Parahaemolyticus 62 samples	amikacin	30 μg	37◦C - 24 h	Disk diffusion method	2 sensitive
5	Ashrafudoulla, M.; at al	2021	Asia	Corea	Parahaemolyticus 62 samples	amikacin	30 μg	37◦C - 24 h	Disk diffusion method	4 intermediate
5	Ashrafudoulla, M.; at al	2021	Asia	Corea	Parahaemolyticus 62 samples	amikacin	30 μg	37◦C - 24 h	Disk diffusion method	52 resistance
9	Narayanan, et al	2020	Asia	India	Parahaemolyticus	amoxycillin-clavulanate	20/10 μg	37◦C - 24 h	Disk diffusion method	2 resistant, 16 intermediate, 9 sensitive
8	Silveira, et al	2019	America	Brasil	Vibrio vulnificus	Ampicilina	10 μg	37◦C - 24 h	Disk diffusion method	resistant
14	Albuquerque, et al.	2015	America	Brasil	Alginolyticus	ampicillin	10 μg	35◦C- 24 h	Disk diffusion method	sensitive
14	Albuquerque, et al.	2015	America	Brasil	brasiliensis	ampicillin	10 μg	35◦C- 24 h	Disk diffusion method	intermediate sensitivity
14	Albuquerque, et al.	2015	America	Brasil	cholerae	ampicillin	10 μg	35◦C- 24 h	Disk diffusion method	sensitive
14	Albuquerque, et al.	2015	America	Brasil	coralliilyticus	ampicillin	10 μg	35◦C- 24 h	Disk diffusion method	sensitive
14	Albuquerque, et al.	2015	America	Brasil	diazotrophicus	ampicillin	10 μg	35◦C- 24 h	Disk diffusion method	sensitive
14	Albuquerque, et al.	2015	America	Brasil	navarrensis	ampicillin	10 μg	35◦C- 24 h	Disk diffusion method	intermediate sensitivity
14	Albuquerque, et al.	2015	America	Brasil	neptunius	ampicillin	10 μg	35◦C- 24 h	Disk diffusion method	sensitive
14	Albuquerque, et al.	2015	America	Brasil	parahaemolyticus	ampicillin	10 μg	35◦C- 24 h	Disk diffusion method	intermediate sensitivity
15	Hong, et al.	2020	Asia	Vietnam	parahaemolyticus	ampicillin	10 μg	37◦C - 24 h	Disk diffusion method	resistant
14	Albuquerque, et al.	2015	America	Brasil	vulnificus	ampicillin	10 μg	35◦C- 24 h	Disk diffusion method	sensitive
14	Albuquerque, et al.	2015	America	Brasil	xuii	ampicillin	10 μg	35◦C- 24 h	Disk diffusion method	intermediate sensitivity
12	Zhou, et al.	2020	Asia	China	Alginolyticus	ampicillin	100 μg	28◦C- 24 h	Disk diffusion method	resistant
9	Narayanan, et al	2020	Asia	India	Parahaemolyticus	ampicillin	10 μg	37◦C - 24 h	Disk diffusion method	27 resistant
13	Glendon, et al.	2023	Asia	Singapore	Parahaemolyticus	ampicillin	10 μg	37◦C- 24 h	Disk diffusion method	resistant
5	Ashrafudoulla, M.; at al	2021	Asia	Corea	Parahaemolyticus 62 samples	ampicillin	10 μg	37◦C - 24 h	Disk diffusion method	2 intermediate
5	Ashrafudoulla, M.; at al	2021	Asia	Corea	Parahaemolyticus 62 samples	ampicillin	10 μg	37◦C - 24 h	Disk diffusion method	60 resistance
7	Amalina, et al.	2019	Asia	Malaysia	Vibrio spp. (13 species)	ampicillin	10 μg	37◦C - 24 h	Disk diffusion method	10 resistant, 1 intermediate, 2 sensitivy
2	Costa, R.A. et al	2012	America	Brasil	Vibrio strains (n=25) and V. cholerae ATCC 19582 (n=1)	ampicillin	10 μg	NA	Disk diffusion method	26 susceptible
13	Glendon, et al.	2023	Asia	Singapore	Parahaemolyticus	Ampicillin/sulbactam	20 μg	37◦C- 24 h	Disk diffusion method	sensitive
14	Albuquerque, et al.	2015	America	Brasil	Alginolyticus	aztreonam	30 μg	35◦C- 24 h	Disk diffusion method	sensitive
14	Albuquerque, et al.	2015	America	Brasil	brasiliensis	aztreonam	30 μg	35◦C- 24 h	Disk diffusion method	sensitive
14	Albuquerque, et al.	2015	America	Brasil	cholerae	aztreonam	30 μg	35◦C- 24 h	Disk diffusion method	intermediate sensitivity
14	Albuquerque, et al.	2015	America	Brasil	coralliilyticus	aztreonam	30 μg	35◦C- 24 h	Disk diffusion method	sensitive
14	Albuquerque, et al.	2015	America	Brasil	diazotrophicus	aztreonam	30 μg	35◦C- 24 h	Disk diffusion method	sensitive
14	Albuquerque, et al.	2015	America	Brasil	navarrensis	aztreonam	30 μg	35◦C- 24 h	Disk diffusion method	intermediate sensitivity
14	Albuquerque, et al.	2015	America	Brasil	neptunius	aztreonam	30 μg	35◦C- 24 h	Disk diffusion method	sensitive
14	Albuquerque, et al.	2015	America	Brasil	parahaemolyticus	aztreonam	30 μg	35◦C- 24 h	Disk diffusion method	sensitive
2	Costa, R.A. et al	2012	America	Brasil	Vibrio strains (n=25) and V. cholerae ATCC 19582 (n=1)	aztreonam	30 μg	NA	Disk diffusion method	21 susceptible, 5 intermediate
14	Albuquerque, et al.	2015	America	Brasil	vulnificus	aztreonam	30 μg	35◦C- 24 h	Disk diffusion method	sensitive
14	Albuquerque, et al.	2015	America	Brasil	xuii	aztreonam	30 μg	35◦C- 24 h	Disk diffusion method	sensitive
7	Amalina, et al.	2019	Asia	Malaysia	Vibrio spp. (13 species)	bacitracin	10 μg	37◦C - 24 h	Disk diffusion method	7 resistant, 7 intermediate, 1 sensitivy
12	Zhou, et al.	2020	Asia	China	Alginolyticus	Caebenicillin	100 μg	28◦C- 24 h	Disk diffusion method	resistant
12	Zhou, et al.	2020	Asia	China	Alginolyticus	Cefazolin	30 μg	28◦C- 24 h	Disk diffusion method	resistant
5	Ashrafudoulla, M.; at al	2021	Asia	Corea	Parahaemolyticus	cefepime	30 μg	37◦C - 24 h	Disk diffusion method	32 sensitive
5	Ashrafudoulla, M.; at al	2021	Asia	Corea	Parahaemolyticus	cefepime	30 μg	37◦C - 24 h	Disk diffusion method	22 intermediate
5	Ashrafudoulla, M.; at al	2021	Asia	Corea	Parahaemolyticus	cefepime	30 μg	37◦C - 24 h	Disk diffusion method	8 resistance
9	Narayanan, et al	2020	Asia	India	Parahaemolyticus	cefepime	30 μg	37◦C - 24 h	Disk diffusion method	12 resistant, 14 intermediate, 1 sensitive
5	Ashrafudoulla, M.; at al	2021	Asia	Corea	Parahaemolyticus	cefotaxime	30 μg	37◦C - 24 h	Disk diffusion method	54 sensitive, 8 intermediate
9	Narayanan, et al	2020	Asia	India	Parahaemolyticus	cefotaxime	30 μg	37◦C - 24 h	Disk diffusion method	20 resistant, 5 intermediate, 2 sensitive
13	Glendon, et al.	2023	Asia	Singapore	Parahaemolyticus	cefotaxime	30 μg	37◦C- 24 h	Disk diffusion method	sensitive
9	Narayanan, et al	2020	Asia	India	Parahaemolyticus	cefoxitin	30 μg	37◦C - 24 h	Disk diffusion method	13 resistant, 9 intermediate, 5 sensitive
12	Zhou, et al.	2020	Asia	China	Alginolyticus	Cefperazone	75 μg	28◦C- 24 h	Disk diffusion method	resistant
12	Zhou, et al.	2020	Asia	China	Alginolyticus	Cefperazone	30 μg	28◦C- 24 h	Disk diffusion method	intermediate sensitivity
12	Zhou, et al.	2020	Asia	China	Alginolyticus	ceftazidime	30 μg	28◦C- 24 h	Disk diffusion method	resistant
5	Ashrafudoulla, M.; at al	2021	Asia	Corea	Parahaemolyticus	ceftazidime	30 μg	37◦C - 24 h	Disk diffusion method	12 sensitive, 48 intermediate, 2 resistance
9	Narayanan, et al	2020	Asia	India	Parahaemolyticus	ceftazidime	30 μg	37◦C - 24 h	Disk diffusion method	8 resistant, 10 intermediate, 9 sensitive
12	Zhou, et al.	2020	Asia	China	Alginolyticus	ceftriaxone	30 μg	28◦C- 24 h	Disk diffusion method	resistant
14	Albuquerque, et al.	2015	America	Brasil	Alginolyticus	ceftriaxone	30 μg	35◦C- 24 h	Disk diffusion method	sensitive
14	Albuquerque, et al.	2015	America	Brasil	brasiliensis	ceftriaxone	30 μg	35◦C- 24 h	Disk diffusion method	sensitive
14	Albuquerque, et al.	2015	America	Brasil	cholerae	ceftriaxone	30 μg	35◦C- 24 h	Disk diffusion method	sensitive
14	Albuquerque, et al.	2015	America	Brasil	coralliilyticus	ceftriaxone	30 μg	35◦C- 24 h	Disk diffusion method	sensitive
14	Albuquerque, et al.	2015	America	Brasil	diazotrophicus	ceftriaxone	30 μg	35◦C- 24 h	Disk diffusion method	sensitive
14	Albuquerque, et al.	2015	America	Brasil	navarrensis	ceftriaxone	30 μg	35◦C- 24 h	Disk diffusion method	intermediate sensitivity
14	Albuquerque, et al.	2015	America	Brasil	neptunius	ceftriaxone	30 μg	35◦C- 24 h	Disk diffusion method	sensitive
5	Ashrafudoulla, M.; at al	2021	Asia	Corea	Parahaemolyticus	ceftriaxone	30 μg	37◦C - 24 h	Disk diffusion method	48 sensitive, 12 intermediate, 2 resistance
14	Albuquerque, et al.	2015	America	Brasil	parahaemolyticus	ceftriaxone	30 μg	35◦C- 24 h	Disk diffusion method	sensitive
2	Costa, R.A. et al	2012	America	Brasil	Vibrio strains (n=25) and V. cholerae ATCC 19582 (n=1)	ceftriaxone	30 μg	NA	Disk diffusion method	26 susceptible
14	Albuquerque, et al.	2015	America	Brasil	vulnificus	ceftriaxone	30 μg	35◦C- 24 h	Disk diffusion method	-----
14	Albuquerque, et al.	2015	America	Brasil	xuii	ceftriaxone	30 μg	35◦C- 24 h	Disk diffusion method	sensitive
12	Zhou, et al.	2020	Asia	China	Alginolyticus	Cefuroxime	30 μg	28◦C- 24 h	Disk diffusion method	resistant
12	Zhou, et al.	2020	Asia	China	Alginolyticus	cephalexin	30 μg	28◦C- 24 h	Disk diffusion method	resistant
14	Albuquerque, et al.	2015	America	Brasil	Alginolyticus	cephalothin	30 μg	35◦C- 24 h	Disk diffusion method	sensitive
14	Albuquerque, et al.	2015	America	Brasil	brasiliensis	cephalothin	30 μg	35◦C- 24 h	Disk diffusion method	intermediate sensitivity
14	Albuquerque, et al.	2015	America	Brasil	cholerae	cephalothin	30 μg	35◦C- 24 h	Disk diffusion method	intermediate sensitivity
14	Albuquerque, et al.	2015	America	Brasil	coralliilyticus	cephalothin	30 μg	35◦C- 24 h	Disk diffusion method	sensitive
14	Albuquerque, et al.	2015	America	Brasil	diazotrophicus	cephalothin	30 μg	35◦C- 24 h	Disk diffusion method	sensitive
14	Albuquerque, et al.	2015	America	Brasil	navarrensis	cephalothin	30 μg	35◦C- 24 h	Disk diffusion method	intermediate sensitivity
14	Albuquerque, et al.	2015	America	Brasil	neptunius	cephalothin	30 μg	35◦C- 24 h	Disk diffusion method	sensitive
14	Albuquerque, et al.	2015	America	Brasil	parahaemolyticus	cephalothin	30 μg	35◦C- 24 h	Disk diffusion method	intermediate sensitivity
2	Costa, R.A. et al	2012	America	Brasil	Vibrio strains (n=25) and V. cholerae ATCC 19582 (n=1)	cephalothin	30 μg	NA	Disk diffusion method	20 susceptible, 3 intermediate, 3 resistant
14	Albuquerque, et al.	2015	America	Brasil	vulnificus	cephalothin	30 μg	35◦C- 24 h	Disk diffusion method	sensitive
14	Albuquerque, et al.	2015	America	Brasil	xuii	cephalothin	30 μg	35◦C- 24 h	Disk diffusion method	intermediate sensitivity
12	Zhou, et al.	2020	Asia	China	Alginolyticus	Cephradine	30 μg	28◦C- 24 h	Disk diffusion method	resistant
1	Sotomayor et al.	2019	America	Ecuador	Alginolyticus	chloramphenicol	30 μg	30C - 24h	In vitro agar diffusion method	sensitive
12	Zhou, et al.	2020	Asia	China	Alginolyticus	chloramphenicol	30 μg	28◦C- 24 h	Disk diffusion method	sensitive
5	Ashrafudoulla, M.; at al	2021	Asia	Corea	Parahaemolyticus	chloramphenicol	30 μg	37◦C - 24 h	Disk diffusion method	30 sensitive, 30 intermediate, 2 resistance
9	Narayanan, et al	2020	Asia	India	Parahaemolyticus	chloramphenicol	30 μg	37◦C - 24 h	Disk diffusion method	27 sensitive
13	Glendon, et al.	2023	Asia	Singapore	Parahaemolyticus	chloramphenicol	30 μg	37◦C- 24 h	Disk diffusion method	sensitive
15	Hong, et al.	2020	Asia	Vietnam	parahaemolyticus	chloramphenicol	30 μg	37◦C - 24 h	Disk diffusion method	sensitive
2	Costa, R.A. et al	2012	America	Brasil	Vibrio strains (n=25) and V. cholerae ATCC 19582 (n=1)	chloramphenicol	30 μg	NA	Disk diffusion method	26 susceptible
8	Silveira, et al	2019	America	Brasil	Vibrio vulnificus	Chloramphenicol	30 μg	37◦C - 24 h	Disk diffusion method	intermediate sensitivity
1	Sotomayor et al.	2019	America	Ecuador	Alginolyticus	ciprofloxacin	5 μg	30C - 24h	In vitro agar diffusion method	sensitive
12	Zhou, et al.	2020	Asia	China	Alginolyticus	ciprofloxacin	5 μg	28◦C- 24 h	Disk diffusion method	resistant
5	Ashrafudoulla, M.; at al	2021	Asia	Corea	Parahaemolyticus	ciprofloxacin	5 μg	37◦C - 24 h	Disk diffusion method	2 sensitive, 20 intermediate, 40 resistance
9	Narayanan, et al	2020	Asia	India	Parahaemolyticus	ciprofloxacin	5 μg	37◦C - 24 h	Disk diffusion method	1 resistant, 13 intermediate, 13 sensitive
13	Glendon, et al.	2023	Asia	Singapore	Parahaemolyticus	ciprofloxacin	5 μg	37◦C- 24 h	Disk diffusion method	sensitive
2	Costa, R.A. et al	2012	America	Brasil	Vibrio strains (n=25) and V. cholerae ATCC 19582 (n=1)	ciprofloxacin	5 μg	NA	Disk diffusion method	26 susceptible
8	Silveira, et al	2019	America	Brasil	Vibrio vulnificus	Ciprofloxacin	5 μg	37◦C - 24 h	Disk diffusion method	intermediate sensitivity
12	Zhou, et al.	2020	Asia	China	Alginolyticus	clindamycin	2 μg	28◦C- 24 h	Disk diffusion method	resistant
5	Ashrafudoulla, M.; at al	2021	Asia	Corea	Parahaemolyticus	clindamycin	2 μg	37◦C - 24 h	Disk diffusion method	2 intermediate, 60 resistance
15	Hong, et al.	2020	Asia	Vietnam	parahaemolyticus	colistin	10 μg	37◦C - 24 h	Disk diffusion method	resistant
12	Zhou, et al.	2020	Asia	China	Alginolyticus	doxycycline	30 μg	28◦C- 24 h	Disk diffusion method	sensitive
5	Ashrafudoulla, M.; at al	2021	Asia	Corea	Parahaemolyticus	doxycycline	30 μg	37◦C - 24 h	Disk diffusion method	62 resistance
8	Silveira, et al	2019	America	Brasil	Vibrio vulnificus	Enrofloxacin	5 μg	37◦C - 24 h	Disk diffusion method	resistant
1	Sotomayor et al.	2019	America	Ecuador	Alginolyticus	enrofloxacin	5 μg	30C - 24h	In vitro agar diffusion method	sensitive
12	Zhou, et al.	2020	Asia	China	Alginolyticus	erythromycin	15 μg	28◦C- 24 h	Disk diffusion method	resistant
5	Ashrafudoulla, M.; at al	2021	Asia	Corea	Parahaemolyticus	erythromycin	15 μg	37◦C - 24 h	Disk diffusion method	40 sensitive, 20 intermediate, 2 resistance
7	Amalina, et al.	2019	Asia	Malaysia	Vibrio spp. (13 species)	erythromycin	15 μg	37◦C - 24 h	Disk diffusion method	4 resistant, 8 intermediate, 11sensitivy
1	Sotomayor et al.	2019	America	Ecuador	Alginolyticus	florfenicol	30 μg	30C - 24h	In vitro agar diffusion method	sensitive
1	Sotomayor et al.	2019	America	Ecuador	Alginolyticus	fosfomycin	10 μg	30C - 24h	In vitro agar diffusion method	sensitive
1	Sotomayor et al.	2019	America	Ecuador	Alginolyticus	furazolidone	100 μg	30C - 24h	In vitro agar diffusion method	sensitive
12	Zhou, et al.	2020	Asia	China	Alginolyticus	furazolidone	300 μg	28◦C- 24 h	Disk diffusion method	resistant
12	Zhou, et al.	2020	Asia	China	Alginolyticus	Gentamicin	10 μg	28◦C- 24 h	Disk diffusion method	intermediate sensitivity
9	Narayanan, et al	2020	Asia	India	Parahaemolyticus	gentamicin	10 μg	37◦C - 24 h	Disk diffusion method	1 resistant, 3 intermediate, 23 sensitive
15	Hong, et al.	2020	Asia	Vietnam	parahaemolyticus	gentamicin	10 μg	37◦C - 24 h	Disk diffusion method	sensitive
5	Ashrafudoulla, M.; at al	2021	Asia	Corea	Parahaemolyticus	gentamicin	10 μg	37◦C - 24 h	Disk diffusion method	10 sensitive, 24 intermdiate, 28 resistance
2	Costa, R.A. et al	2012	America	Brasil	Vibrio strains (n=25) and V. cholerae ATCC 19582 (n=1)	gentamicin	10 μg	NA	Disk diffusion method	26 susceptible
8	Silveira, et al	2019	America	Brasil	Vibrio vulnificus	Gentamicina	10 μg	37◦C - 24 h	Disk diffusion method	resistant
5	Ashrafudoulla, M.; at al	2021	Asia	Corea	Parahaemolyticus	imipenem	30 μg	37◦C - 24 h	Disk diffusion method	54 sensitive, 8 intermediate
2	Costa, R.A. et al	2012	America	Brasil	Vibrio strains (n=25) and V. cholerae ATCC 19582 (n=1)	imipenem	10 μg	NA	Disk diffusion method	26 susceptible
12	Zhou, et al.	2020	Asia	China	Alginolyticus	kanamycin	30 μg	28◦C- 24 h	Disk diffusion method	intermediate sensitivity
5	Ashrafudoulla, M.; at al	2021	Asia	Corea	Parahaemolyticus	kanamycin	30 μg	37◦C - 24 h	Disk diffusion method	4 intermediate, 58 resistance
15	Hong, et al.	2020	Asia	Vietnam	parahaemolyticus	kanamycin	30 μg	37◦C - 24 h	Disk diffusion method	sensitive
5	Ashrafudoulla, M.; at al	2021	Asia	Corea	Parahaemolyticus	levofloxacin	5 μg	37◦C - 24 h	Disk diffusion method	2 sensitive, 20 intermediate, 40 resistance
9	Narayanan, et al	2020	Asia	India	Parahaemolyticus	meropenem	10 μg	37◦C - 24 h	Disk diffusion method	1 resistant, 8 intermediate, 18 sensitive
12	Zhou, et al.	2020	Asia	China	Alginolyticus	minocycline	30 μg	28◦C- 24 h	Disk diffusion method	sensitive
5	Ashrafudoulla, M.; at al	2021	Asia	Corea	Parahaemolyticus	minocycline	30 μg	37◦C - 24 h	Disk diffusion method	4 sensitive, 8 intermediate, 50 resistance
5	Ashrafudoulla, M.; at al	2021	Asia	Corea	Parahaemolyticus	nalidixic acid	30 μg	37◦C - 24 h	Disk diffusion method	62 resistance
15	Hong, et al.	2020	Asia	Vietnam	parahaemolyticus	nalidixic acid	30 μg	37◦C - 24 h	Disk diffusion method	sensitive
2	Costa, R.A. et al	2012	America	Brasil	Vibrio strains (n=25) and V. cholerae ATCC 19582 (n=1)	nalidixic acid	30 μg	NA	Disk diffusion method	25 susceptible, 1 intermediate
8	Silveira, et al	2019	America	Brasil	Vibrio vulnificus	Neomycin	30 μg	37◦C - 24 h	Disk diffusion method	resistant
2	Costa, R.A. et al	2012	America	Brasil	Vibrio strains (n=25) and V. cholerae ATCC 19582 (n=1)	nitrofurantoin	300 μg	NA	Disk diffusion method	26 susceptible
1	Sotomayor et al.	2019	America	Ecuador	Alginolyticus	norfloxacin	10 μg	30C - 24h	In vitro agar diffusion method	sensitive
12	Zhou, et al.	2020	Asia	China	Alginolyticus	Norfloxacin	10 μg	28◦C- 24 h	Disk diffusion method	resistant
8	Silveira, et al	2019	America	Brasil	Vibrio vulnificus	Norfloxacin	10 μg	37◦C - 24 h	Disk diffusion method	intermediate sensitivity
12	Zhou, et al.	2020	Asia	China	Alginolyticus	Ofloxacin	5 μg	28◦C- 24 h	Disk diffusion method	resistant
15	Hong, et al.	2020	Asia	Vietnam	parahaemolyticus	Ofloxacin	5 μg	37◦C - 24 h	Disk diffusion method	sensitive
12	Zhou, et al.	2020	Asia	China	Alginolyticus	Oxacillin	1 μg	28◦C- 24 h	Disk diffusion method	resistant
1	Sotomayor et al.	2019	America	Ecuador	Alginolyticus	oxytetracycline	30 μg	30C - 24h	In vitro agar diffusion method	Resistant
15	Hong, et al.	2020	Asia	Vietnam	parahaemolyticus	oxytetracycline	30 μg	37◦C - 24 h	Disk diffusion method	intermediate sensitivity
13	Glendon, et al.	2023	Asia	Singapore	Parahaemolyticus	Pencillin G	10 U	37◦C- 24 h	Disk diffusion method	resistant
1	Sotomayor et al.	2019	America	Ecuador	Alginolyticus	penicillin	10 μg	30C - 24h	In vitro agar diffusion method	Resistant
12	Zhou, et al.	2020	Asia	China	Alginolyticus	penicillin	10U	28◦C- 24 h	Disk diffusion method	resistant
5	Ashrafudoulla, M.; at al	2021	Asia	Corea	Parahaemolyticus	penicillin	10 μg	37◦C - 24 h	Disk diffusion method	62 resistance
8	Silveira, et al	2019	America	Brasil	Vibrio vulnificus	Penicillin	10 μg	37◦C - 24 h	Disk diffusion method	resistant
2	Costa, R.A. et al	2012	America	Brasil	Vibrio strains (n=25) and V. cholerae ATCC 19582 (n=1)	penicillin	10 μg	NA	Disk diffusion method	17 susceptible, 9 resistant
14	Albuquerque, et al.	2015	America	Brasil	Alginolyticus	Penicillin G	10 U	35◦C- 24 h	Disk diffusion method	sensitive
14	Albuquerque, et al.	2015	America	Brasil	brasiliensis	Penicillin G	10 U	35◦C- 24 h	Disk diffusion method	resistant
14	Albuquerque, et al.	2015	America	Brasil	cholerae	Penicillin G	10 U	35◦C- 24 h	Disk diffusion method	resistant
14	Albuquerque, et al.	2015	America	Brasil	coralliilyticus	Penicillin G	10 U	35◦C- 24 h	Disk diffusion method	resistant
14	Albuquerque, et al.	2015	America	Brasil	diazotrophicus	Penicillin G	10 U	35◦C- 24 h	Disk diffusion method	sensitive
14	Albuquerque, et al.	2015	America	Brasil	navarrensis	Penicillin G	10 U	35◦C- 24 h	Disk diffusion method	resistant
14	Albuquerque, et al.	2015	America	Brasil	neptunius	Penicillin G	10 U	35◦C- 24 h	Disk diffusion method	sensitive
14	Albuquerque, et al.	2015	America	Brasil	parahaemolyticus	Penicillin G	10 U	35◦C- 24 h	Disk diffusion method	resistant
14	Albuquerque, et al.	2015	America	Brasil	vulnificus	Penicillin G	10 U	35◦C- 24 h	Disk diffusion method	resistant
14	Albuquerque, et al.	2015	America	Brasil	xuii	Penicillin G	10 U	35◦C- 24 h	Disk diffusion method	resistant
7	Amalina, et al.	2019	Asia	Malaysia	Vibrio spp. (13 species)	pinicillin G	10 μg	37◦C - 24 h	Disk diffusion method	10 resistant, 2 intermediate, 1 sensitivy
12	Zhou, et al.	2020	Asia	China	Alginolyticus	Piperacillin	100 μg	28◦C- 24 h	Disk diffusion method	resistant
12	Zhou, et al.	2020	Asia	China	Alginolyticus	polymyxin B	200lU	28◦C- 24 h	Disk diffusion method	resistant
5	Ashrafudoulla, M.; at al	2021	Asia	Corea	Parahaemolyticus	polymyxin B	300 μg	37◦C - 24 h	Disk diffusion method	4 sensitive, 48 intermediate, 10 resistance
12	Zhou, et al.	2020	Asia	China	Alginolyticus	SMZ/TMP	23,75/1.25	28◦C- 24 h	Disk diffusion method	resistant
5	Ashrafudoulla, M.; at al	2021	Asia	Corea	Parahaemolyticus	streptomycin	10 μg	37◦C - 24 h	Disk diffusion method	30 sensitive, 28 intermediate, 4 resistance
15	Hong, et al.	2020	Asia	Vietnam	parahaemolyticus	streptomycin	10 μg	37◦C - 24 h	Disk diffusion method	resistant
7	Amalina, et al.	2019	Asia	Malaysia	Vibrio spp. (13 species)	streptomycin	10 μg	37◦C - 24 h	Disk diffusion method	2 resistant, 3 intermediate, 8 sensitivy
2	Costa, R.A. et al	2012	America	Brasil	Vibrio strains (n=25) and V. cholerae ATCC 19582 (n=1)	streptomycin	10 μg	NA	Disk diffusion method	26 susceptible
5	Ashrafudoulla, M.; at al	2021	Asia	Corea	Parahaemolyticus	sulfametoxazol- trimetoprim	25 μg	37◦C - 24 h	Disk diffusion method	26 intermediate, 36 resistance
13	Glendon, et al.	2023	Asia	Singapore	Parahaemolyticus	sulfametoxazol- trimetoprim	25 μg	37◦C- 24 h	Disk diffusion method	sensitive
2	Costa, R.A. et al	2012	America	Brasil	Vibrio strains (n=25) and V. cholerae ATCC 19582 (n=1)	sulfametoxazol- trimetoprim	25 μg	NA	Disk diffusion method	26 susceptible
5	Ashrafudoulla, M.; at al	2021	Asia	Corea	Parahaemolyticus	tazpbactam-piperacillin	110 μg	37◦C - 24 h	Disk diffusion method	16 sensitive, 44 intermediate, 2 resistance
15	Hong, et al.	2020	Asia	Vietnam	parahaemolyticus	tebipenem	10 μg	37◦C - 24 h	Disk diffusion method	sensitive
1	Sotomayor et al.	2019	America	Ecuador	Alginolyticus	tetracycline	30 μg	30C - 24h	In vitro agar diffusion method	Resistant
12	Zhou, et al.	2020	Asia	China	Alginolyticus	tetracycline	30 μg	28◦C- 24 h	Disk diffusion method	intermediate sensitivity
14	Albuquerque, et al.	2015	America	Brasil	Alginolyticus	tetracycline	30 μg	35◦C- 24 h	Disk diffusion method	sensitive
14	Albuquerque, et al.	2015	America	Brasil	brasiliensis	tetracycline	30 μg	35◦C- 24 h	Disk diffusion method	sensitive
14	Albuquerque, et al.	2015	America	Brasil	cholerae	tetracycline	30 μg	35◦C- 24 h	Disk diffusion method	resistant
14	Albuquerque, et al.	2015	America	Brasil	coralliilyticus	tetracycline	30 μg	35◦C- 24 h	Disk diffusion method	sensitive
14	Albuquerque, et al.	2015	America	Brasil	diazotrophicus	tetracycline	30 μg	35◦C- 24 h	Disk diffusion method	sensitive
14	Albuquerque, et al.	2015	America	Brasil	navarrensis	tetracycline	30 μg	35◦C- 24 h	Disk diffusion method	sensitive
14	Albuquerque, et al.	2015	America	Brasil	neptunius	tetracycline	30 μg	35◦C- 24 h	Disk diffusion method	sensitive
5	Ashrafudoulla, M.; at al	2021	Asia	Corea	Parahaemolyticus	tetracycline	30 μg	37◦C - 24 h	Disk diffusion method	62 resistance
9	Narayanan, et al	2020	Asia	India	Parahaemolyticus	tetracycline	30 μg	37◦C - 24 h	Disk diffusion method	27 sensitive
13	Glendon, et al.	2023	Asia	Singapore	Parahaemolyticus	tetracycline	30 μg	37◦C- 24 h	Disk diffusion method	sensitive
14	Albuquerque, et al.	2015	America	Brasil	parahaemolyticus	tetracycline	30 μg	35◦C- 24 h	Disk diffusion method	resistant
7	Amalina, et al.	2019	Asia	Malaysia	Vibrio spp. (13 species)	tetracycline	30 μg	37◦C - 24 h	Disk diffusion method	2 resistant, 1 intermediate, 10 sensitivy
2	Costa, R.A. et al	2012	America	Brasil	Vibrio strains (n=25) and V. cholerae ATCC 19582 (n=1)	tetracycline	30 μg	NA	Disk diffusion method	26 susceptible
8	Silveira, et al	2019	America	Brasil	Vibrio vulnificus	Tetracycline	30 μg	37◦C - 24 h	Disk diffusion method	resistant
14	Albuquerque, et al.	2015	America	Brasil	vulnificus	tetracycline	30 μg	35◦C- 24 h	Disk diffusion method	resistant
14	Albuquerque, et al.	2015	America	Brasil	xuii	tetracycline	30 μg	35◦C- 24 h	Disk diffusion method	sensitive
5	Ashrafudoulla, M.; at al	2021	Asia	Corea	Parahaemolyticus	ticarcillin-clavulanic acid	85 μg	37◦C - 24 h	Disk diffusion method	40 sensitive, 22 intermediate
5	Ashrafudoulla, M.; at al	2021	Asia	Corea	Parahaemolyticus	tobramycin	10 μg	37◦C - 24 h	Disk diffusion method	2 sensitive, 2 intermediate, 58 resistance
9	Narayanan, et al	2020	Asia	India	Parahaemolyticus	trimethroprim/sulfamethoxazole	1.24/23.75 μg	37◦C - 24 h	Disk diffusion method	27 sensitive
7	Amalina, et al.	2019	Asia	Malaysia	Vibrio spp. (13 species)	Vacomycin	30 μg	37◦C - 24 h	Disk diffusion method	7 resistant, 2 intermediate, 4 sensitivy
12	Zhou, et al.	2020	Asia	China	Alginolyticus	vancomycin	30 μg	28◦C- 24 h	Disk diffusion method	resistant
5	Ashrafudoulla, M.; at al	2021	Asia	Corea	Parahaemolyticus	vancomycin	30 μg	37◦C - 24 h	Disk diffusion method	62 resistance

## Sheet: Papers selecc. Alginolyticus
Papers	First Author	Year	Continent	Country	Vibrio species	Antibiotic name	Concentration	Exposure time	Methodology	Mortality rate/ results
1	Sotomayor et al.	2019	America	Ecuador	Alginolyticus	furazolidone	100 μg	30C - 24h	In vitro agar diffusion method	sensitive
1	Sotomayor et al.	2019	America	Ecuador	Alginolyticus	ciprofloxacin	5 μg	30C - 24h	In vitro agar diffusion method	sensitive
1	Sotomayor et al.	2019	America	Ecuador	Alginolyticus	chloramphenicol	30 μg	30C - 24h	In vitro agar diffusion method	sensitive
1	Sotomayor et al.	2019	America	Ecuador	Alginolyticus	norfloxacin	10 μg	30C - 24h	In vitro agar diffusion method	sensitive
1	Sotomayor et al.	2019	America	Ecuador	Alginolyticus	nalidixic acid	30 μg	30C - 24h	In vitro agar diffusion method	sensitive
1	Sotomayor et al.	2019	America	Ecuador	Alginolyticus	florfenicol	30 μg	30C - 24h	In vitro agar diffusion method	sensitive
1	Sotomayor et al.	2019	America	Ecuador	Alginolyticus	fosfomycin	10 μg	30C - 24h	In vitro agar diffusion method	sensitive
1	Sotomayor et al.	2019	America	Ecuador	Alginolyticus	enrofloxacin	5 μg	30C - 24h	In vitro agar diffusion method	sensitive
1	Sotomayor et al.	2019	America	Ecuador	Alginolyticus	penicillin	10 μg	30C - 24h	In vitro agar diffusion method	Resistant
1	Sotomayor et al.	2019	America	Ecuador	Alginolyticus	oxytetracycline	30 μg	30C - 24h	In vitro agar diffusion method	Resistant
1	Sotomayor et al.	2019	America	Ecuador	Alginolyticus	tetracycline	30 μg	30C - 24h	In vitro agar diffusion method	Resistant
12	Zhou, et al.	2020	Asia	China	Alginolyticus	Cefperazone	75 μg	28◦C- 24 h	Disk diffusion method	resistant
12	Zhou, et al.	2020	Asia	China	Alginolyticus	Oxacillin	1 μg	28◦C- 24 h	Disk diffusion method	resistant
12	Zhou, et al.	2020	Asia	China	Alginolyticus	clindamycin	2 μg	28◦C- 24 h	Disk diffusion method	resistant
12	Zhou, et al.	2020	Asia	China	Alginolyticus	ceftazidime	30 μg	28◦C- 24 h	Disk diffusion method	resistant
12	Zhou, et al.	2020	Asia	China	Alginolyticus	penicillin	10U	28◦C- 24 h	Disk diffusion method	resistant
12	Zhou, et al.	2020	Asia	China	Alginolyticus	ampicillin	100 μg	28◦C- 24 h	Disk diffusion method	resistant
12	Zhou, et al.	2020	Asia	China	Alginolyticus	Caebenicillin	100 μg	28◦C- 24 h	Disk diffusion method	resistant
12	Zhou, et al.	2020	Asia	China	Alginolyticus	Cefazolin	30 μg	28◦C- 24 h	Disk diffusion method	resistant
12	Zhou, et al.	2020	Asia	China	Alginolyticus	ceftriaxone	30 μg	28◦C- 24 h	Disk diffusion method	resistant
12	Zhou, et al.	2020	Asia	China	Alginolyticus	Cephradine	30 μg	28◦C- 24 h	Disk diffusion method	resistant
12	Zhou, et al.	2020	Asia	China	Alginolyticus	Piperacillin	100 μg	28◦C- 24 h	Disk diffusion method	resistant
12	Zhou, et al.	2020	Asia	China	Alginolyticus	Cefuroxime	30 μg	28◦C- 24 h	Disk diffusion method	resistant
12	Zhou, et al.	2020	Asia	China	Alginolyticus	SMZ/TMP	23,75/1.25	28◦C- 24 h	Disk diffusion method	resistant
12	Zhou, et al.	2020	Asia	China	Alginolyticus	Aboren	30 μg	28◦C- 24 h	Disk diffusion method	resistant
12	Zhou, et al.	2020	Asia	China	Alginolyticus	vancomycin	30 μg	28◦C- 24 h	Disk diffusion method	resistant
12	Zhou, et al.	2020	Asia	China	Alginolyticus	cephalexin	30 μg	28◦C- 24 h	Disk diffusion method	resistant
12	Zhou, et al.	2020	Asia	China	Alginolyticus	polymyxin B	200lU	28◦C- 24 h	Disk diffusion method	resistant
12	Zhou, et al.	2020	Asia	China	Alginolyticus	Norfloxacin	10 μg	28◦C- 24 h	Disk diffusion method	resistant
12	Zhou, et al.	2020	Asia	China	Alginolyticus	Ofloxacin	5 μg	28◦C- 24 h	Disk diffusion method	resistant
12	Zhou, et al.	2020	Asia	China	Alginolyticus	ciprofloxacin	5 μg	28◦C- 24 h	Disk diffusion method	resistant
12	Zhou, et al.	2020	Asia	China	Alginolyticus	Amikacin	30 μg	28◦C- 24 h	Disk diffusion method	intermediate sensitivity
12	Zhou, et al.	2020	Asia	China	Alginolyticus	minocycline	30 μg	28◦C- 24 h	Disk diffusion method	sensitive
12	Zhou, et al.	2020	Asia	China	Alginolyticus	tetracycline	30 μg	28◦C- 24 h	Disk diffusion method	intermediate sensitivity
12	Zhou, et al.	2020	Asia	China	Alginolyticus	Gentamicin	10 μg	28◦C- 24 h	Disk diffusion method	intermediate sensitivity
12	Zhou, et al.	2020	Asia	China	Alginolyticus	furazolidone	300 μg	28◦C- 24 h	Disk diffusion method	resistant
12	Zhou, et al.	2020	Asia	China	Alginolyticus	chloramphenicol	30 μg	28◦C- 24 h	Disk diffusion method	sensitive
12	Zhou, et al.	2020	Asia	China	Alginolyticus	kanamycin	30 μg	28◦C- 24 h	Disk diffusion method	intermediate sensitivity
12	Zhou, et al.	2020	Asia	China	Alginolyticus	erythromycin	15 μg	28◦C- 24 h	Disk diffusion method	resistant
12	Zhou, et al.	2020	Asia	China	Alginolyticus	doxycycline	30 μg	28◦C- 24 h	Disk diffusion method	sensitive
12	Zhou, et al.	2020	Asia	China	Alginolyticus	Cefperazone	30 μg	28◦C- 24 h	Disk diffusion method	intermediate sensitivity
14	Albuquerque, et al.	2015	America	Brasil	Alginolyticus	Penicillin G	10 U	35◦C- 24 h	Disk diffusion method	sensitive
14	Albuquerque, et al.	2015	America	Brasil	Alginolyticus	tetracycline	30 μg	35◦C- 24 h	Disk diffusion method	sensitive
14	Albuquerque, et al.	2015	America	Brasil	Alginolyticus	ampicillin	10 μg	35◦C- 24 h	Disk diffusion method	sensitive
14	Albuquerque, et al.	2015	America	Brasil	Alginolyticus	cephalothin	30 μg	35◦C- 24 h	Disk diffusion method	sensitive
14	Albuquerque, et al.	2015	America	Brasil	Alginolyticus	aztreonam	30 μg	35◦C- 24 h	Disk diffusion method	sensitive
14	Albuquerque, et al.	2015	America	Brasil	Alginolyticus	ceftriaxone	30 μg	35◦C- 24 h	Disk diffusion method	sensitive

## Sheet: Papers selecc, Parahaemolyticus
Papers	First Author	Year	Continent	Country	Vibrio species	Antibiotic name	Concentration	Exposure time	Methodology	Mortality rate/ results
5	Ashrafudoulla, M.; at al	2021	Asia	Corea	Parahaemolyticus	cefepime	30 μg	37◦C - 24 h	Disk diffusion method	32 sensitive
5	Ashrafudoulla, M.; at al	2021	Asia	Corea	Parahaemolyticus	cefepime	30 μg	37◦C - 24 h	Disk diffusion method	22 intermediate
5	Ashrafudoulla, M.; at al	2021	Asia	Corea	Parahaemolyticus	cefepime	30 μg	37◦C - 24 h	Disk diffusion method	8 resistance
5	Ashrafudoulla, M.; at al	2021	Asia	Corea	Parahaemolyticus	cefotaxime	30 μg	37◦C - 24 h	Disk diffusion method	54 sensitive, 8 intermediate
5	Ashrafudoulla, M.; at al	2021	Asia	Corea	Parahaemolyticus	ceftazidime	30 μg	37◦C - 24 h	Disk diffusion method	12 sensitive, 48 intermediate, 2 resistance
5	Ashrafudoulla, M.; at al	2021	Asia	Corea	Parahaemolyticus	ceftriaxone	30 μg	37◦C - 24 h	Disk diffusion method	48 sensitive, 12 intermediate, 2 resistance
5	Ashrafudoulla, M.; at al	2021	Asia	Corea	Parahaemolyticus	chloramphenicol	30 μg	37◦C - 24 h	Disk diffusion method	30 sensitive, 30 intermediate, 2 resistance
5	Ashrafudoulla, M.; at al	2021	Asia	Corea	Parahaemolyticus	ciprofloxacin	5 μg	37◦C - 24 h	Disk diffusion method	2 sensitive, 20 intermediate, 40 resistance
5	Ashrafudoulla, M.; at al	2021	Asia	Corea	Parahaemolyticus	clindamycin	2 μg	37◦C - 24 h	Disk diffusion method	2 intermediate, 60 resistance
5	Ashrafudoulla, M.; at al	2021	Asia	Corea	Parahaemolyticus	doxycycline	30 μg	37◦C - 24 h	Disk diffusion method	62 resistance
5	Ashrafudoulla, M.; at al	2021	Asia	Corea	Parahaemolyticus	erythromycin	15 μg	37◦C - 24 h	Disk diffusion method	40 sensitive, 20 intermediate, 2 resistance
5	Ashrafudoulla, M.; at al	2021	Asia	Corea	Parahaemolyticus	gentamicin	10 μg	37◦C - 24 h	Disk diffusion method	10 sensitive, 24 intermdiate, 28 resistance
5	Ashrafudoulla, M.; at al	2021	Asia	Corea	Parahaemolyticus	imipenem	30 μg	37◦C - 24 h	Disk diffusion method	54 sensitive, 8 intermediate
5	Ashrafudoulla, M.; at al	2021	Asia	Corea	Parahaemolyticus	kanamycin	30 μg	37◦C - 24 h	Disk diffusion method	4 intermediate, 58 resistance
5	Ashrafudoulla, M.; at al	2021	Asia	Corea	Parahaemolyticus	levofloxacin	5 μg	37◦C - 24 h	Disk diffusion method	2 sensitive, 20 intermediate, 40 resistance
5	Ashrafudoulla, M.; at al	2021	Asia	Corea	Parahaemolyticus	minocycline	30 μg	37◦C - 24 h	Disk diffusion method	4 sensitive, 8 intermediate, 50 resistance
5	Ashrafudoulla, M.; at al	2021	Asia	Corea	Parahaemolyticus	nalidixic acid	30 μg	37◦C - 24 h	Disk diffusion method	62 resistance
5	Ashrafudoulla, M.; at al	2021	Asia	Corea	Parahaemolyticus	penicillin	10 μg	37◦C - 24 h	Disk diffusion method	62 resistance
5	Ashrafudoulla, M.; at al	2021	Asia	Corea	Parahaemolyticus	polymyxin B	300 μg	37◦C - 24 h	Disk diffusion method	4 sensitive, 48 intermediate, 10 resistance
5	Ashrafudoulla, M.; at al	2021	Asia	Corea	Parahaemolyticus	streptomycin	10 μg	37◦C - 24 h	Disk diffusion method	30 sensitive, 28 intermediate, 4 resistance
5	Ashrafudoulla, M.; at al	2021	Asia	Corea	Parahaemolyticus	sulfametoxazol- trimetoprim	25 μg	37◦C - 24 h	Disk diffusion method	26 intermediate, 36 resistance
5	Ashrafudoulla, M.; at al	2021	Asia	Corea	Parahaemolyticus	tazpbactam-piperacillin	110 μg	37◦C - 24 h	Disk diffusion method	16 sensitive, 44 intermediate, 2 resistance
5	Ashrafudoulla, M.; at al	2021	Asia	Corea	Parahaemolyticus	tetracycline	30 μg	37◦C - 24 h	Disk diffusion method	62 resistance
5	Ashrafudoulla, M.; at al	2021	Asia	Corea	Parahaemolyticus	ticarcillin-clavulanic acid	85 μg	37◦C - 24 h	Disk diffusion method	40 sensitive, 22 intermediate
5	Ashrafudoulla, M.; at al	2021	Asia	Corea	Parahaemolyticus	tobramycin	10 μg	37◦C - 24 h	Disk diffusion method	2 sensitive, 2 intermediate, 58 resistance
5	Ashrafudoulla, M.; at al	2021	Asia	Corea	Parahaemolyticus	vancomycin	30 μg	37◦C - 24 h	Disk diffusion method	62 resistance
9	Narayanan, et al	2020	Asia	India	Parahaemolyticus	ampicillin	10 μg	37◦C - 24 h	Disk diffusion method	27 resistant
9	Narayanan, et al	2020	Asia	India	Parahaemolyticus	amoxycillin-clavulanate	20/10 μg	37◦C - 24 h	Disk diffusion method	2 resistant, 16 intermediate, 9 sensitive
9	Narayanan, et al	2020	Asia	India	Parahaemolyticus	cefepime	30 μg	37◦C - 24 h	Disk diffusion method	12 resistant, 14 intermediate, 1 sensitive
9	Narayanan, et al	2020	Asia	India	Parahaemolyticus	cefotaxime	30 μg	37◦C - 24 h	Disk diffusion method	20 resistant, 5 intermediate, 2 sensitive
9	Narayanan, et al	2020	Asia	India	Parahaemolyticus	cefoxitin	30 μg	37◦C - 24 h	Disk diffusion method	13 resistant, 9 intermediate, 5 sensitive
9	Narayanan, et al	2020	Asia	India	Parahaemolyticus	ceftazidime	30 μg	37◦C - 24 h	Disk diffusion method	8 resistant, 10 intermediate, 9 sensitive
9	Narayanan, et al	2020	Asia	India	Parahaemolyticus	meropenem	10 μg	37◦C - 24 h	Disk diffusion method	1 resistant, 8 intermediate, 18 sensitive
9	Narayanan, et al	2020	Asia	India	Parahaemolyticus	gentamicin	10 μg	37◦C - 24 h	Disk diffusion method	1 resistant, 3 intermediate, 23 sensitive
9	Narayanan, et al	2020	Asia	India	Parahaemolyticus	tetracycline	30 μg	37◦C - 24 h	Disk diffusion method	27 sensitive
9	Narayanan, et al	2020	Asia	India	Parahaemolyticus	ciprofloxacin	5 μg	37◦C - 24 h	Disk diffusion method	1 resistant, 13 intermediate, 13 sensitive
9	Narayanan, et al	2020	Asia	India	Parahaemolyticus	trimethroprim/sulfamethoxazole	1.24/23.75 μg	37◦C - 24 h	Disk diffusion method	27 sensitive
9	Narayanan, et al	2020	Asia	India	Parahaemolyticus	chloramphenicol	30 μg	37◦C - 24 h	Disk diffusion method	27 sensitive
13	Glendon, et al.	2023	Asia	Singapore	Parahaemolyticus	ampicillin	10 μg	37◦C- 24 h	Disk diffusion method	resistant
13	Glendon, et al.	2023	Asia	Singapore	Parahaemolyticus	Ampicillin/sulbactam	20 μg	37◦C- 24 h	Disk diffusion method	sensitive
13	Glendon, et al.	2023	Asia	Singapore	Parahaemolyticus	Pencillin G	10 U	37◦C- 24 h	Disk diffusion method	resistant
13	Glendon, et al.	2023	Asia	Singapore	Parahaemolyticus	tetracycline	30 μg	37◦C- 24 h	Disk diffusion method	sensitive
13	Glendon, et al.	2023	Asia	Singapore	Parahaemolyticus	cefotaxime	30 μg	37◦C- 24 h	Disk diffusion method	sensitive
13	Glendon, et al.	2023	Asia	Singapore	Parahaemolyticus	ciprofloxacin	5 μg	37◦C- 24 h	Disk diffusion method	sensitive
13	Glendon, et al.	2023	Asia	Singapore	Parahaemolyticus	sulfametoxazol- trimetoprim	25 μg	37◦C- 24 h	Disk diffusion method	sensitive
13	Glendon, et al.	2023	Asia	Singapore	Parahaemolyticus	chloramphenicol	30 μg	37◦C- 24 h	Disk diffusion method	sensitive
14	Albuquerque, et al.	2015	America	Brasil	parahaemolyticus	Penicillin G	10 U	35◦C- 24 h	Disk diffusion method	resistant
14	Albuquerque, et al.	2015	America	Brasil	parahaemolyticus	tetracycline	30 μg	35◦C- 24 h	Disk diffusion method	resistant
14	Albuquerque, et al.	2015	America	Brasil	parahaemolyticus	ampicillin	10 μg	35◦C- 24 h	Disk diffusion method	intermediate sensitivity
14	Albuquerque, et al.	2015	America	Brasil	parahaemolyticus	cephalothin	30 μg	35◦C- 24 h	Disk diffusion method	intermediate sensitivity
14	Albuquerque, et al.	2015	America	Brasil	parahaemolyticus	aztreonam	30 μg	35◦C- 24 h	Disk diffusion method	sensitive
14	Albuquerque, et al.	2015	America	Brasil	parahaemolyticus	ceftriaxone	30 μg	35◦C- 24 h	Disk diffusion method	sensitive
15	Hong, et al.	2020	Asia	Vietnam	parahaemolyticus	colistin	10 μg	37◦C - 24 h	Disk diffusion method	resistant
15	Hong, et al.	2020	Asia	Vietnam	parahaemolyticus	ampicillin	10 μg	37◦C - 24 h	Disk diffusion method	resistant
15	Hong, et al.	2020	Asia	Vietnam	parahaemolyticus	streptomycin	10 μg	37◦C - 24 h	Disk diffusion method	resistant
15	Hong, et al.	2020	Asia	Vietnam	parahaemolyticus	oxytetracycline	30 μg	37◦C - 24 h	Disk diffusion method	intermediate sensitivity
15	Hong, et al.	2020	Asia	Vietnam	parahaemolyticus	nalidixic acid	30 μg	37◦C - 24 h	Disk diffusion method	sensitive
15	Hong, et al.	2020	Asia	Vietnam	parahaemolyticus	chloramphenicol	30 μg	37◦C - 24 h	Disk diffusion method	sensitive
15	Hong, et al.	2020	Asia	Vietnam	parahaemolyticus	gentamicin	10 μg	37◦C - 24 h	Disk diffusion method	sensitive
15	Hong, et al.	2020	Asia	Vietnam	parahaemolyticus	kanamycin	30 μg	37◦C - 24 h	Disk diffusion method	sensitive
15	Hong, et al.	2020	Asia	Vietnam	parahaemolyticus	Ofloxacin	5 μg	37◦C - 24 h	Disk diffusion method	sensitive
15	Hong, et al.	2020	Asia	Vietnam	parahaemolyticus	tebipenem	10 μg	37◦C - 24 h	Disk diffusion method	sensitive
5	Ashrafudoulla, M.; at al	2021	Asia	Corea	Parahaemolyticus 62 samples	amikacin	30 μg	37◦C - 24 h	Disk diffusion method	2 sensitive
5	Ashrafudoulla, M.; at al	2021	Asia	Corea	Parahaemolyticus 62 samples	amikacin	30 μg	37◦C - 24 h	Disk diffusion method	4 intermediate
5	Ashrafudoulla, M.; at al	2021	Asia	Corea	Parahaemolyticus 62 samples	amikacin	30 μg	37◦C - 24 h	Disk diffusion method	52 resistance
5	Ashrafudoulla, M.; at al	2021	Asia	Corea	Parahaemolyticus 62 samples	ampicillin	10 μg	37◦C - 24 h	Disk diffusion method	2 intermediate
5	Ashrafudoulla, M.; at al	2021	Asia	Corea	Parahaemolyticus 62 samples	ampicillin	10 μg	37◦C - 24 h	Disk diffusion method	60 resistance

## Sheet: Antibioticos Alginolyticus
1	34
2	4
3	2
				ciprofloxacin	Cefperazone	Penicillin G
				chloramphenicol	Oxacillin	tetracycline
				norfloxacin	clindamycin	ampicillin
				nalidixic acid	ceftazidime	cephalothin
				florfenicol	penicillin	aztreonam
				fosfomycin	ampicillin	ceftriaxone
				enrofloxacin	Caebenicillin
				penicillin	Cefazolin
				oxytetracycline	ceftriaxone
				tetracycline	Cephradine
					Piperacillin
					Cefuroxime
					SMZ/TMP
					Aboren
					vancomycin
					cephalexin
					polymyxin B
					Norfloxacin
					Ofloxacin
					ciprofloxacin
					Amikacin
					minocycline
					tetracycline
					Gentamicin
					furazolidone
					chloramphenicol
					kanamycin
					erythromycin
					doxycycline
					Cefperazone

## Sheet: Antibioticos parahaemolyticus
1	23			cefepime	ampicillin	ampicillin	Penicillin G	colistin
2	7			cefepime	amoxycillin-clavulanate	Ampicillin/sulbactam	tetracycline	ampicillin
3	4			cefepime	cefepime	Penicillin G	ampicillin	streptomycin
4	2			cefotaxime	cefotaxime	tetracycline	cephalothin	oxytetracycline
5	1			ceftazidime	cefoxitin	cefotaxime	aztreonam	nalidixic acid
				ceftriaxone	ceftazidime	ciprofloxacin	ceftriaxone	chloramphenicol
				chloramphenicol	meropenem	sulfametoxazol- trimetoprim		gentamicin
				ciprofloxacin	gentamicin	chloramphenicol		kanamycin
				clindamycin	tetracycline			Ofloxacin
				doxycycline	ciprofloxacin			tebipenem
				erythromycin	trimethroprim/sulfamethoxazole
				gentamicin	chloramphenicol
				imipenem
				kanamycin
				levofloxacin
				minocycline			eduardo.tejera@udla.edu.ec
				nalidixic acid			edutp00@gmail.com
				penicillin
				polymyxin B
				streptomycin
				sulfametoxazol- trimetoprim
				tazpbactam-piperacillin
				tetracycline
				ticarcillin-clavulanic acid
				tobramycin
				vancomycin
				amikacin
				amikacin
				amikacin
				ampicillin
				ampicillin
